# Supplementary material for: Gluconic acid improves performance of newly weaned piglets associated with alterations in gut microbiome and fermentation
Source: Porcine Health Manag. 2023 Apr 5;9:10. doi: 10.1186/s40813-023-00305-1 (PMC10074721; doi:10.1186/s40813-023-00305-1)
Supplement: Supplementary file 5 — Additional file 5: Relationship between bacterial genera and pH and fermentation products in samples of mid-colon. [file 40813_2023_305_MOESM5_ESM.xlsx]

## Sheet: RCCA
Relationship between bacterial genera and pH and fermentation products (short-chain fatty acids (SCFA) as absolute concentration; acetate, propionate, butyrate, valerate, iso-butyrate, and iso-valerate as relative molar percentages) in samples of mid-colon in piglets fed the experimental diets and sampled on d 21 (N=24). The heatmap with correlations (red, positive; blue, negative) was based on t…
Propionate	SCFA	Valerate	Butyrate	Acetate	pH	Iso-valerate	Iso-butyrate
-0.417279	-0.0601277	-0.108916	0.0748561	0.17206	0.305516	0.43419	0.44161		Dorea
-0.412925	0.0184183	-0.120705	0.0800599	0.162613	0.328302	0.446897	0.453369		Oscillospiraceae NK4A214 group
-0.352711	0.100316	0.0493164	0.204318	-0.00417403	0.340892	0.415687	0.424908		Oscillospira
-0.552348	0.225538	-0.117559	0.22315	0.168162	0.461546	0.537778	0.549302		Lachnospiraceae NK3A20 group
-0.496023	0.278622	-0.182314	0.204683	0.23463	0.356512	0.361102	0.37234		Prevotellaceae UCG-003
-0.465528	0.114189	-0.338391	-0.00380545	0.36111	0.300431	0.386352	0.39061		Rikenellaceae RC9 gut group
-0.284661	0.117722	-0.0893064	-0.00427556	0.0307159	0.375573	0.542214	0.540241		Unclassified Muribaculaceae
-0.194237	0.109444	-0.0685931	-0.0061863	0.0177049	0.270283	0.385252	0.38326		Unclassified WPS-2
-0.276025	0.229132	-0.087534	0.0973065	0.0674748	0.290787	0.337023	0.340062		Oscillospiraceae UCG-005
-0.284532	0.317206	-0.0926421	0.105419	0.0448174	0.343105	0.392964	0.394791		Christensenellaceae R-7 group
-0.418725	-0.111241	0.0943645	0.184528	-0.0116045	0.383928	0.548094	0.558742		Butyricicoccaceae UCG-009
-0.13115	-0.244626	0.186236	0.0676443	-0.137516	0.174947	0.325593	0.329648		Unclassified Anaerovoracaceae
-0.141597	0.0297701	0.0391625	-0.0217353	-0.109503	0.307979	0.486853	0.482645		[Anaerorhabdus] furcosa group
-0.095395	0.156652	0.103301	0.00141027	-0.226086	0.377807	0.564905	0.558069		Candidatus Soleaferrea
-0.40489	-0.0962913	-0.386633	-0.122643	0.428392	0.182599	0.301353	0.303235		Unclassified Bradymonadales
-0.243405	-0.199292	-0.389457	-0.25229	0.395373	0.0677871	0.208534	0.204219		[Eubacterium] siraeum group
-0.337644	-0.156149	-0.34644	-0.198946	0.343744	0.211448	0.402657	0.3995		Coprococcus
-0.339003	-0.41872	-0.33382	-0.213747	0.418207	0.0766985	0.263883	0.264942		Lachnospiraceae NK4A136 group
-0.127987	-0.293114	-0.146695	-0.228259	0.121929	0.127794	0.350879	0.344017		Anaerovoracaceae Family XIII AD3011 group
-0.131021	-0.366445	-0.240443	-0.315197	0.215234	0.085638	0.328824	0.319888		Unclassified Paludibacteraceae
-0.0204023	-0.33548	-0.107743	-0.243817	0.0880584	0.0194173	0.206462	0.198895		Solobacterium
-0.0306377	-0.320634	-0.230089	-0.34466	0.174857	0.0287216	0.245683	0.233907		[Ruminococcus] gauvreauii group
-0.428846	-0.115587	-0.401377	-0.25358	0.347171	0.376704	0.666397	0.659417		Oscillospirales UCG-10
-0.226795	-0.0549179	-0.254756	-0.219079	0.173413	0.271348	0.496275	0.487473		Unclassfied Clostridia vadinBB60 group
-0.0903207	-0.0217747	-0.291667	-0.295747	0.173902	0.160173	0.346846	0.333612		Candidatus Saccharimonas
-0.258047	-0.055596	-0.510798	-0.235885	0.523601	-0.00128713	0.0408762	0.0380766		Intestinibacter
-0.205365	-0.254334	-0.578447	-0.397417	0.578198	-0.0630705	0.0571552	0.0491218		Fournierella
-0.0834658	-0.186367	-0.332442	-0.246407	0.339511	-0.086427	-0.0270093	-0.0318666		Phascolarctobacterium
-0.0580117	-0.151871	-0.331278	-0.240786	0.332855	-0.106752	-0.0689863	-0.0740596		Butyricicoccaceae UCG-008
-0.0810849	-0.562324	-0.608936	-0.622628	0.583205	-0.157826	0.0839348	0.0677304		Rikenellaceae dgA-11 gut group
-0.323713	0.100499	-0.509516	-0.302067	0.39481	0.296327	0.49739	0.485957		Unclassified p-2534-18B5 gut group
-0.331431	0.234575	-0.413608	-0.137828	0.335023	0.283952	0.384484	0.37933		Lachnospiraceae AC2044 group
-0.0518947	0.0533326	-0.512951	-0.456807	0.338404	0.0959057	0.270812	0.250821		Lactobacillaceae HT002
-0.229071	0.297515	-0.330336	-0.018001	0.304171	0.113871	0.0628282	0.0632701		Treponema
-0.239525	0.366677	-0.354294	-0.0284185	0.300865	0.158398	0.116862	0.11568		Lachnospiraceae XPB1014 group
0.11177	0.334072	0.0256023	0.000837442	-0.150997	0.0950018	0.073385	0.0661594		Limosilactobacillus
0.144828	-0.253877	-0.325706	-0.464983	0.217569	-0.13048	0.0253555	0.00716376		Colidextribacter
0.310263	-0.209513	-0.384982	-0.605319	0.198987	-0.212289	-0.0545245	-0.0812203		Veillonella
0.219936	0.0275211	-0.123078	-0.36732	-0.0949382	0.0764052	0.266746	0.2442		Desulfovibrio
0.528713	-0.0502054	-0.00690304	-0.403093	-0.208781	-0.212546	-0.127199	-0.152192		Allisonella
0.332012	-0.103866	-0.0745359	-0.315393	-0.0516007	-0.184104	-0.123233	-0.139883		Incertae Sedis
0.471673	-0.213064	-0.0847624	-0.449785	-0.0789668	-0.274545	-0.175792	-0.198768		Parabacteroides
-0.443336	-0.0220885	-0.186303	0.214335	0.377076	0.0604043	-0.0330963	-0.0142302		Alloprevotella
-0.371578	-0.0531332	-0.18095	0.139177	0.332777	0.0537933	0.00044018	0.0147623		Unclassified Lachnospiraceae
-0.2803	0.184041	0.14471	0.394795	-0.0084869	0.140312	0.0103363	0.0293338		Agathobacter
-0.207647	0.294665	0.0667522	0.360565	0.043954	0.0556817	-0.142713	-0.125916		Ruminococcus
-0.334192	0.42666	0.210279	0.478292	-0.141092	0.344885	0.24184	0.259478		Prevotella
-0.24357	0.346612	0.160278	0.402374	-0.0835726	0.205605	0.0726709	0.0884805		Unclassified Clostridia UCG-014
-0.190205	0.320621	0.45726	0.652048	-0.289567	0.141481	-0.0915411	-0.0652045		Roseburia
-0.0937851	0.145681	0.440226	0.483502	-0.31577	0.110467	-0.0216447	-0.00276994		Subdoligranulum
0.0255379	-0.0705602	0.367641	0.431537	-0.147128	-0.226372	-0.480293	-0.457732		Faecalibacterium
0.0211653	0.256527	0.603516	0.666287	-0.42785	-0.0313302	-0.327649	-0.301854		Oribacterium
-0.0513281	0.328711	0.486497	0.659876	-0.305423	-0.0255723	-0.351244	-0.324526		[Eubacterium] ruminantium group
0.00994953	0.161847	0.328882	0.401993	-0.21068	-0.0571672	-0.26427	-0.247858		Holdemanella
0.160158	0.251092	0.369417	0.358791	-0.31471	-0.0963856	-0.31869	-0.307635		Lachnospira
0.377658	0.0556325	0.0847775	0.0101756	-0.0731525	-0.408483	-0.636954	-0.637608		Anaerovibrio
0.110066	0.293867	-0.0473968	0.0678153	0.0242189	-0.125148	-0.301916	-0.301283		Unclassified Bacteroidales RF16 group
0.136326	0.253032	-0.0765495	0.0300286	0.0562483	-0.173692	-0.354378	-0.354622		[Bacteroides] pectinophilus group
0.440957	-0.225442	0.0426469	-0.253198	-0.103232	-0.356983	-0.37357	-0.38579		Brachyspira
0.158987	-0.336551	-0.244668	-0.342756	0.235344	-0.277249	-0.227897	-0.237636		Butyricicoccus
0.333407	-0.470765	-0.150885	-0.392857	0.142311	-0.419287	-0.377921	-0.39009		Helicobacter
0.0293745	-0.282839	-0.400916	-0.260884	0.483715	-0.383508	-0.469005	-0.470183		Campylobacter
-0.095186	-0.23537	-0.421137	-0.260229	0.47366	-0.200396	-0.199896	-0.202211		Terrisporobacter
0.0763979	-0.173606	-0.344726	-0.288862	0.344312	-0.262226	-0.284126	-0.291049		Lachnospiraceae UCG-004
0.152272	-0.137186	-0.0512582	-0.0915191	0.0797693	-0.244989	-0.312469	-0.313798		Oscillospiraceae UCG-003
0.087639	-0.347552	-0.0422016	-0.0485465	0.17482	-0.343317	-0.434956	-0.429252		Lachnoclostridium
0.126361	-0.285956	0.0495195	-0.00834867	0.057168	-0.294498	-0.377972	-0.373083		Unclassified Enterobacteriaceae
0.140123	-0.435871	-0.0538619	-0.0827641	0.207884	-0.443207	-0.554832	-0.549069		Escherichia-Shigella
0.0264581	-0.319368	-0.1934	-0.0946585	0.333738	-0.37059	-0.486143	-0.48041		Fusicatenibacter
0.179847	-0.29666	-0.116811	-0.147083	0.197409	-0.397133	-0.495309	-0.495192		Clostridium sensu stricto 1
0.0605233	0.390399	0.398056	0.299367	-0.476374	0.265548	0.242553	0.244837		Prevotella_7
0.132695	0.248166	0.440071	0.272233	-0.490057	0.162581	0.135682	0.138274		Erysipelotrichaceae UCG-009
0.185195	0.111404	0.521522	0.288051	-0.531171	0.0812124	0.0469332	0.0515919		Unclassified Selenomonadaceae
0.169643	-0.0963577	0.336554	0.0991431	-0.337571	-0.00479023	0.0219317	0.0225364		Syntrophococcus
0.259613	0.235819	0.378511	0.191246	-0.440994	0.00823055	-0.0719916	-0.07251		Unclassified Gastranaerophilales
0.413421	0.245606	0.459936	0.133996	-0.58297	-0.0140017	-0.0684103	-0.0747557		Selenomonas
0.196587	0.419798	0.561053	0.451528	-0.576818	0.0835292	-0.0923617	-0.0834997		Prevotella_9
0.392395	0.205719	0.432549	0.21864	-0.462466	-0.171141	-0.347228	-0.345865		Monoglobus
0.475731	0.306458	0.525618	0.217965	-0.623402	-0.0986573	-0.243024	-0.246078		Anaerobiospirillum
0.287604	-0.012415	0.32145	0.1225	-0.310754	-0.173078	-0.271792	-0.270153		Unclassified Clostridia
0.524855	-0.103656	0.307367	-0.0834133	-0.381474	-0.292253	-0.339668	-0.349271		Acidaminococcus
0.407649	-0.131222	0.670738	0.36977	-0.545852	-0.321825	-0.536018	-0.523137		Megasphaera
0.437298	0.0812958	0.735498	0.364514	-0.723318	-0.128477	-0.272875	-0.266663		Dialister
0.384511	-0.000227222	0.507562	0.170718	-0.52842	-0.126781	-0.195886	-0.195791		Unclassified Bacteroidales
0.483776	-0.128491	0.641424	0.173827	-0.650924	-0.181196	-0.230385	-0.230569		Mitsuokella
